# Supplementary material for: Harnessing the LdCsm RNA Detection Platform for Efficient microRNA Detection
Source: Int J Mol Sci. 2023 Feb 2;24(3):2857. doi: 10.3390/ijms24032857 (PMC9918065; doi:10.3390/ijms24032857)
Supplement: Supplementary file 1 [file ijms-24-02857-s001.zip]

Archive with 1 entries (1 files):
- ijms-2157199-supplementary.pdf
